# Supplementary material for: Determining Clostridium difficile intra-taxa diversity by mining multilocus sequence typing databases
Source: BMC Microbiol. 2017 Mar 14;17:62. doi: 10.1186/s12866-017-0969-7 (PMC5348806; doi:10.1186/s12866-017-0969-7)
Supplement: Additional file 2: Figure S2. — Polymorphisms throughout the length of the sequences for each housekeeping gen. (XLSX 97 kb) [file 12866_2017_969_MOESM2_ESM.xlsx]

## Sheet: adk
				Number of STs with substitutions per position
		Number	Position	1	2	3	4	5	6	7	8	9	10	11	12	13	14	15	16	17	18	19	20	21	22	23	24	25	26	27	28	29	30		π
		1	66
		2	96
		3	147
		4	198
		5	201
		6	204
		7	211
		8	213
		9	219
		10	223
		11	226
		12	230
		13	231
		14	235
		15	236
		16	243
		17	252
		18	262
		19	265
		20	267
		21	273
		22	277
		23	282
		24	291
		25	309
		26	318
		27	330
		28	339
		29	355
		30	358
		31	363
		32	373
		33	374
		34	384
		35	390
		36	414
		37	445
		38	456
		39	459
		40	460
		41	463
		42	469
		43	471
		44	478
		45	479
		46	480
		47	483
		48	498

## Sheet: atpA
				Number of STs with substitutions per position
		Number	Position	1	2	3	4	5	6	7	8	9	10	11	12	13	14	15	16	17	18	19	20	21	22	23	24	25	26	27	28	29	30		π
		1	11
		2	21
		3	39
		4	78
		5	82
		6	83
		7	87
		8	90
		9	96
		10	108
		11	109
		12	111
		13	114
		14	123
		15	126
		16	135
		17	138
		18	147
		19	159
		20	162
		21	171
		22	204
		23	205
		24	226
		25	255
		26	263
		27	279
		28	282
		29	294
		30	297
		31	300
		32	303
		33	307
		34	336
		35	345
		36	351
		37	354
		38	367
		39	369
		40	378
		41	384
		42	411
		43	417
		44	421
		45	435
		46	462
		47	464
		48	474
		49	477
		50	480
		51	493
		52	496
		53	498
		54	501
		55	507
		56	510
		57	528
		58	541

## Sheet: drx
				Number of STs with substitutions per position
		Number	Position	1	2	3	4	5	6	7	8	9	10	11	12	13	14	15	16	17	18	19	20	21	22	23	24	25	26	27	28	29	30		π
		1	3
		2	9
		3	15
		4	18
		5	21
		6	28
		7	29
		8	33
		9	35
		10	37
		11	43
		12	45
		13	47
		14	63
		15	78
		16	93
		17	96
		18	97
		19	108
		20	114
		21	120
		22	129
		23	141
		24	144
		25	147
		26	150
		27	153
		28	154
		29	156
		30	159
		31	165
		32	169
		33	174
		34	176
		35	177
		36	180
		37	184
		38	185
		39	186
		40	198
		41	201
		42	208
		43	210
		44	213
		45	216
		46	222
		47	234
		48	237
		49	240
		50	246
		51	261
		52	276
		53	279
		54	285
		55	296
		56	301
		57	303
		58	307
		59	309
		60	310
		61	313
		62	316
		63	321
		64	324
		65	327
		66	334
		67	336
		68	342
		69	348
		70	351
		71	357
		72	360
		73	367
		74	369
		75	372
		76	375
		77	384
		78	387
		79	393
		80	394
		81	396
		82	400
		83	405
		84	408

## Sheet: glyA
				Number of STs with substitutions per position
		Number	Position	1	2	3	4	5	6	7	8	9	10	11	12	13	14	15	16	17	18	19	20	21	22	23	24	25	26	27	28	29	30		π
		1	3
		2	4
		3	9
		4	12
		5	14
		6	15
		7	18
		8	19
		9	24
		10	27
		11	42
		12	48
		13	57
		14	63
		15	65
		16	69
		17	84
		18	85
		19	90
		20	93
		21	96
		22	97
		23	99
		24	102
		25	108
		26	111
		27	114
		28	117
		29	123
		30	126
		31	128
		32	129
		33	135
		34	141
		35	147
		36	150
		37	153
		38	162
		39	165
		40	174
		41	186
		42	192
		43	198
		44	201
		45	216
		46	225
		47	232
		48	233
		49	234
		50	237
		51	238
		52	240
		53	241
		54	242
		55	243
		56	246
		57	261
		58	267
		59	268
		60	273
		61	276
		62	283
		63	288
		64	291
		65	294
		66	303
		67	311
		68	312
		69	315
		70	319
		71	327
		72	334
		73	342
		74	345
		75	347
		76	370
		77	371
		78	372
		79	377
		80	381
		81	387
		82	393
		83	399
		84	402
		85	405
		86	414
		87	419
		88	423
		89	432
		90	441
		91	444
		92	448
		93	453
		94	456
		95	459
		96	471
		97	495
		98	504
		99	505
		100	507
		101	516

## Sheet: recA
				Number of STs with substitutions per position
		Number	Position	1	2	3	4	5	6	7	8	9	10	11	12	13	14	15	16	17	18	19	20	21	22	23	24	25	26	27	28	29	30		π
		1	3
		2	15
		3	18
		4	19
		5	43
		6	51
		7	69
		8	72
		9	81
		10	87
		11	90
			105
		12	109
		13	111
		14	138
		15	144
		16	147
		17	157
		18	162
		19	171
		20	174
		21	177
		22	186
		23	189
		24	192
		25	198
		26	219
		27	222
		28	225
		29	228
		30	234
		31	249
		32	261
		33	264
		34	267
		35	285
		36	291
		37	294
		38	300
		39	309
		40	312
		41	315
		42	321
		43	336
		44	339
		45	342
		46	348
		47	357
		48	369
		49	372
		50	375
		51	384
		52	396
		53	426
		54	432
		55	435
		56	468
		57	471
		58	474
		59	477
		60	483
		61	496
		62	501
		63	504
		64	507
		65	520
		66	522
		67	540
		68	552
		69	555
		70	558
		71	561
		72	564

## Sheet: sodA
				Number of STs with substitutions per position
		Number	Position	1	2	3	4	5	6	7	8	9	10	11	12	13	14	15	16	17	18	19	20	21	22	23	24	25	26	27	28	29	30	31	32	33	34	35	36	37	38	39	40	41	42	43	44	45	46
		1	6
		2	12
		3	15
		4	21
		5	33
		6	38
		7	39
		8	40
		9	42
		10	45
		11	54
		12	55
		13	57
		14	69
		15	78
		16	79
		17	86
		18	87
		19	88
		20	96
		21	108
		22	111
		23	114
		24	120
		25	129
		26	135
		27	138
		28	141
		29	144
		30	145
		31	146
		32	150
		33	152
		34	156
		35	170
		36	171
		37	175
		38	177
		39	186
		40	195
		41	198
		42	204
		43	210
		44	213
		45	233
		46	234
		47	237
		48	246
		49	249
		50	267
		51	269
		52	273
		53	276
		54	279
		55	285
		56	289
		57	303
		58	306
		59	308
		60	309
		61	310
		62	312
		63	313
		64	314
		65	315
		66	317
		67	318
		68	319
		69	324
		70	325
		71	326
		72	327
		73	328
		74	329
		75	330
		76	332
		77	333
		78	334
		79	335
		80	336
		81	337
		82	338
		83	339
		84	342
		85	344
		86	346
		87	347
		88	348
		89	350
		90	352
		91	355
		92	356
		93	358
		94	360
		95	361
		96	363
		97	364
		98	365
		99	366
		100	367
		101	368
		102	369
		103	370
		104	371
		105	372
		106	375
		107	376
		108	377
		109	378
		110	380
		111	381
		112	384
		113	386
		114	387
		115	388
		116	389
		117	390
		118	391
		119	393
		120	394
		121	395
		122	396
		123	397
		124	398
		125	399
		126	400
		127	401
		128	402
		129	404
		130	407
		131	408
		132	409
		133	410
		134	411
		135	412
		136	413
		137	414
		138	415
		139	416
		140	417
		141	419
		142	420
		143	421
		144	422
		145	424
		146	425
		147	426
		148	431
		149	433
		150	434
		151	435
		152	436
		153	437
		154	438
		155	440
		156	441
		157	442
		158	443
		159	444
		160	445
		161	446
		162	447
		163	449
		164	450
		The positions 40, 234 and 381 displayed 100 or more changes (102, 100 and 128, respectively)
[truncated: 15 more columns]

## Sheet: tpi
				Number of STs with substitutions per position
		Number	Position	1	2	3	4	5	6	7	8	9	10	11	12	13	14	15	16	17	18	19	20	21	22	23	24	25	26	27	28	29	30		π
		1	4
		2	10
		3	11
		4	12
		5	18
		6	19
		7	22
		8	23
		9	25
		10	26
		11	32
		12	36
		13	48
		14	51
		15	52
		16	66
		17	97
		18	141
		19	187
		20	198
		21	199
		22	225
		23	231
		24	240
		25	255
		26	258
		27	273
		28	274
		29	279
		30	284
		31	285
		32	288
		33	291
		34	298
		35	303
		36	304
		37	309
		38	312
		39	315
		40	320
		41	321
		42	322
		43	326
		44	332
		45	339
		46	348
		47	356
		48	358
		49	362
		50	376
		51	381
		52	393
		53	402
		54	403
		55	408
		56	414
		57	417
		58	420
		59	426
		60	432
		61	439
		62	450
		63	453
		64	464
		65	474
		66	480
		67	483
		68	489
