# Supplementary material for: Determining Clostridium difficile intra-taxa diversity by mining multilocus sequence typing databases
Source: BMC Microbiol. 2017 Mar 14;17:62. doi: 10.1186/s12866-017-0969-7 (PMC5348806; doi:10.1186/s12866-017-0969-7)
Supplement: Additional file 3: Table S1. — Diversity indexes by each housekeeping gen. (XLSX 10 kb) [file 12866_2017_969_MOESM3_ESM.xlsx]

## Sheet: Per Marker
Gene *	Total number of sites (excluding sites with gaps / missing data)	Number of polymorphic (segregating) sites (S)	Total number of mutations (Eta)	Number of haplotypes (h)	Haplotype diversity (Hd)	Nucleotide diversity (Pi)	Theta (per site) from Eta	Theta (per site) from S (ThetaW)
adk	501	51	53	30	0.617 ± 0.028	0.00714	0.015624	0.01562 ± 0.00370
atpA	555	60	63	40	0.705 ± 0.025	0.00727	0.01742	0.01659 ± 0.00383
drx	411	89	99	46	0.894 ± 0.009	0.01949	0.03697	0.03323 ± 0.00729
glyA	516	109	121	59	0.828 ± 0.018	0.01704	0.03599	0.03242 ± 0.00696
recA	564	79	89	34	0.705 ± 0.025	0.01118	0.02422	0.02150 ± 0.00478
sodA	449	103	117	53	0.890 ± 0.009	0.01960	0.03999	0.03521 ± 0.00760
tpi	504	69	77	57	0.845 ± 0.016	0.00934	0.02345	0.02101 ± 0.00475
Concatenated	3500	560	619	379	1.0000 ± 0.0002	0.01264	0.02714	0.02455 ± 0.00485
* The amount of sequences used was 380 in all cases, representing all STs reported in CD-MLST-db
