# Supplementary material for: Determining Clostridium difficile intra-taxa diversity by mining multilocus sequence typing databases
Source: BMC Microbiol. 2017 Mar 14;17:62. doi: 10.1186/s12866-017-0969-7 (PMC5348806; doi:10.1186/s12866-017-0969-7)
Supplement: Additional file 4: Table S2. — Diversity indexes by country. (XLSX 9 kb) [file 12866_2017_969_MOESM4_ESM.xlsx]

## Sheet: Sheet1
Country *	Number of sequences used	Number of polymorphic (segregating) sites (S)	Total number of mutations (Eta)	Number of haplotypes (h)	Haplotype diversity (Hd)	Nucleotide diversity (Pi)	Theta (per site) from Eta	Theta (per site) from S (ThetaW)
Australia	13	78	80	13	1.000 ± 0.030	0.00573	0.00737	0.00718 ± 0.00279
China	48	219	224	48	1.000 ± 0.004	0.00729	0.01442	0.01410 ± 0.00400
Japan	23	333	349	23	1.000 ± 0.013	0.02249	0.02702	0.02578 ± 0.00846
Slovenia	21	384	406	21	1.000 ± 0.015	0.03805	0.03224	0.03050 ± 0.01021
United Kingdom	212	340	358	211	1.000 ± 0.005	0.00706	0.01724	0.01638 ± 0.00356
United States	39	214	219	39	1.000 ± 0.006	0.00553	0.01495	0.01446 ± 0.00427
* Total amount of sites evaluated - 3,500 nt (total positions in the concatenated sequence)
