# Supplementary material for: Determining Clostridium difficile intra-taxa diversity by mining multilocus sequence typing databases
Source: BMC Microbiol. 2017 Mar 14;17:62. doi: 10.1186/s12866-017-0969-7 (PMC5348806; doi:10.1186/s12866-017-0969-7)
Supplement: Additional file 5: Table S3. — Diversity indexes by clade. (XLSX 8 kb) [file 12866_2017_969_MOESM5_ESM.xlsx]

## Sheet: Sheet1
Clade *	Number of sequences used	Number of polymorphic (segregating) sites (S)	Total number of mutations (Eta)	Number of haplotypes (h)	Haplotype diversity (Hd)	Nucleotide diversity (Pi)	Theta (per site) from Eta	Theta (per site) from S (ThetaW)
C1	212	123	126	211	1.000 ± 0.005	0.00194	0.00607	0.00592 ± 0.00136
C2	50	36	37	50	1.000 ± 0.004	0.00158	0.00236	0.00230 ± 0.00073
C3	10	25	25	10	1.000 ± 0.045	0.00168	0.00252	0.00252 ± 0.00111
C4	41	53	53	41	1.000 ± 0.005	0.00260	0.00354	0.00354 ± 0.00111
C5	23	65	66	23	1.000 ± 0.0013	0.00281	0.00511	0.00503 ± 0.00174
NV	44	450	487	44	1.000 ± 0.005	0.03954	0.03199	0.02956 ± 0.00841
* Total amount of sites evaluated - 3,500 nt (total positions in the concatenated sequence)
